# Supplementary material for: Asprosin Exerts Pro-Inflammatory Effects in THP-1 Macrophages Mediated via the Toll-like Receptor 4 (TLR4) Pathway
Source: Int J Mol Sci. 2022 Dec 23;24(1):227. doi: 10.3390/ijms24010227 (PMC9820073; doi:10.3390/ijms24010227)
Supplement: Supplementary file 1 [file ijms-24-00227-s001.zip]

Archive with 1 entries (1 files):
- ijms-2089815-supplementary.pdf
